# Supplementary material for: Construction of a microenvironment immune gene model for predicting the prognosis of endometrial cancer
Source: BMC Cancer. 2021 Nov 11;21:1203. doi: 10.1186/s12885-021-08935-w (PMC8588713; doi:10.1186/s12885-021-08935-w)
Supplement: Supplementary file 1 — Additional file 1. [file 12885_2021_8935_MOESM1_ESM.xlsx]

## Sheet: Table S1
Table S1. The annotated gene set file used in ssGSEA
aDCs	CD83	LAMP3	CCL1
APC_co_inhibition	C10orf54	CD274	LGALS9	PDCD1LG2	PVRL3
APC_co_stimulation	CD40	CD58	CD70	ICOSLG	SLAMF1	TNFSF14	TNFSF15	TNFSF18	TNFSF4	TNFSF8	TNFSF9
B_cells	BACH2	BANK1	BLK	BTLA	CD79A	CD79B	FCRL1	FCRL3	HVCN1	RALGPS2
CCR	CCL16	TPO	TGFBR2	CXCL2	CCL14	TGFBR3	IL11RA	CCL11	IL4I1	IL33	CXCL12
	CXCL10	BMPER	BMP8A	CXCL11	IL21R	IL17B	TNFRSF9	ILF2	CX3CR1	CCR8	TNFSF12
	CSF3	TNFSF4	BMP3	CX3CL1	BMP5	CXCR2	TNFRSF10D	BMP2	CXCL14	CCL28	CXCL3
	BMP6	CCL21	CXCL9	CCL23	IL6	TNFRSF18	IL17RD	IL17D	IL27	CCL7	IL1R1
	CXCR4	CXCR2P1	TGFB1I1	IFNGR1	IL9R	IL1RAPL1	IL11	CSF1	IL20RA	IL25	TNFRSF4
	IL18	ILF3	CCL20	TNFRSF12A	IL6ST	CXCL13	IL12B	TNFRSF8	IL6R	BMPR2	IFNE
	IL1RAPL2	IL3RA	BMP4	CCL24	TNFSF13B	CCR4	IL2RA	IL32	TNFRSF10C	IL22RA1	BMPR1A
	CXCR5	CXCR3	IFNA8	IL17REL	IFNB1	IFNAR1	TNFRSF1B	CCL17	IFNL1	IL16	IL1RL1
	ILK	CCL25	ILDR2	CXCR1	IL36RN	IL34	TGFB1	IFNG	IL19	ILKAP	BMP2K
	CCR10	ILDR1	EPO	CCR7	IL17C	IL23A	CCR5	IL7	EPOR	CCL13	IL2RG
	IL31RA	TNFAIP6	IFNL2	BMP1	IL12RB1	TNFAIP8	IL4R	TNFRSF6B	TNFAIP8L1	TNFRSF10B	IFNL3
	CCL5	CXCL6	CXCL1	CCR3	TNFSF11	CSF1R	IL21	IL1RAP	IL12RB2	CCL1	IL17RA
	CCR1	IL1RN	TNFRSF11B	TNFRSF14	IL13	IL2RB	BMP8B	CCL2	IL24	IL18RAP	TGFBI
	TNFSF10	TNFRSF11A	CXCL5	IL5RA	TNFSF9	IL1RL2	TNFRSF13C	IL36G	IL15RA	TNFRSF21	CXCL8
	IL22RA2	TNFAIP8L2	IL18R1	IFNLR1	CXCR6	CCL3L3	TNFRSF1A	IL17RE	IFNGR2	IL17RC	TNFAIP8L3
	ILVBL	TGFBRAP1	CCL4L1	CSF2RA	CCRN4L	CCL26	TNFAIP1	CCRL2	IFNA10	TNFRSF17	IFNA13
	IL20	IL18BP	CCL3L1	TNFSF12-TNFSF13	IL5	IL23R	IL26	TNF	TGFA	CSF2	IL1F10
	CXCL17	TNFSF13	IFNA4	IL37	IL12A	IL7R	IFNA1	IL1A	IL4	IL2	CCL22
	CSF3R	IL10	IFNK	TGFB2	IL1R2	IL1B	IL17F	IL27RA	IL15	TNFSF8	IL36B
	XCL1	CXCL16	TNFRSF19	IL3	CCL3	IFNA2	BMPR1B	IFNA21	TNFSF18	CCL8	IL17RB
	TNFRSF25	IL22	IL10RB	IFNAR2	CCL18	IFNA16	CSF2RB	IL36A	TNFAIP3	IL13RA2	IL13RA1
	CCR9	TNFRSF10A	IFNA7	IFNW1	XCL2	TNFSF14	CCR2	BMP15	BMP10	CCL15-CCL14	TGFBR1
	IFNA5	BMP7	IFNA14	IL20RB	IL10RA	IFNA17	CCR6	TGFB3	CCL15	CCL4	CCL27
	TNFRSF13B
CD8+_T_cells	CD8A
Check-point	IDO1	LAG3	CTLA4	TNFRSF9	ICOS	CD80	PDCD1LG2	TIGIT	CD70	TNFSF9	ICOSLG
	KIR3DL1	CD86	PDCD1	LAIR1	TNFRSF8	TNFSF15	TNFRSF14	IDO2	CD276	CD40	TNFRSF4
	TNFSF14	HHLA2	CD244	CD274	HAVCR2	CD27	BTLA	LGALS9	TMIGD2	CD28	CD48
	TNFRSF25	CD40LG	ADORA2A	VTCN1	CD160	CD44	TNFSF18	TNFRSF18	BTNL2	C10orf54	CD200R1
	TNFSF4	CD200	NRP1
Cytolytic_activity	PRF1	GZMA
DCs	CCL17	CCL22	CD209	CCL13
HLA	HLA-E	HLA-DPB2	HLA-C	HLA-J	HLA-DQB1	HLA-DQB2	HLA-DQA2	HLA-DQA1	HLA-A	HLA-DMA	HLA-DOB
	HLA-DRB1	HLA-H	HLA-B	HLA-DRB5	HLA-DOA	HLA-DPB1	HLA-DRA	HLA-DRB6	HLA-L	HLA-F	HLA-G
	HLA-DMB	HLA-DPA1
iDCs	CD1A	CD1E
Inflammation-promoting	CCL5	CD19	CD8B	CXCL10	CXCL13	CXCL9	GNLY	GZMB	IFNG	IL12A	IL12B
	IRF1	PRF1	STAT1	TBX21
Macrophages	C11orf45	CD68	CLEC5A	CYBB	FUCA1	GPNMB	HS3ST2	LGMN	MMP9	TM4SF19
Mast_cells	CMA1	MS4A2	TPSAB1
MHC_class_I	B2M	HLA-A	TAP1
Neutrophils	EVI2B	HSD17B11	KDM6B	MEGF9	MNDA	NLRP12	PADI4	SELL	TRANK1	VNN3
NK_cells	KLRC1	KLRF1
Parainflammation	CXCL10	PLAT	CCND1	LGMN	PLAUR	AIM2	MMP7	ICAM1	MX2	CXCL9	ANXA1
	TLR2	PLA2G2D	ITGA2	MX1	HMOX1	CD276	TIRAP	IL33	PTGES	TNFRSF12A	SCARB1
	CD14	BLNK	IFIT3	RETNLB	IFIT2	ISG15	OAS2	REL	OAS3	CD44	PPARG
	BST2	OAS1	NOX1	PLA2G2A	IFIT1	IFITM3	IL1RN
pDCs	CLEC4C	CXCR3	GZMB	IL3RA	IRF7	IRF8	LILRA4	PHEX	PLD4	PTCRA
T_cell_co-inhibition	BTLA	C10orf54	CD160	CD244	CD274	CTLA4	HAVCR2	LAG3	LAIR1	TIGIT
T_cell_co-stimulation	CD2	CD226	CD27	CD28	CD40LG	ICOS	SLAMF1	TNFRSF18	TNFRSF25	TNFRSF4	TNFRSF8
	TNFRSF9	TNFSF14
T_helper_cells	CD4
Tfh	PDCD1	CXCL13	CXCR5
Th1_cells	IFNG	TBX21	CTLA4	STAT4	CD38	IL12RB2	LTA	CSF2
Th2_cells	PMCH	LAIR2	SMAD2	CXCR6	GATA3	IL26
TIL	ITM2C	CD38	THEMIS2	GLYR1	ICOS	F5	TIGIT	KLRD1	IRF4	PRKCQ	FCRL5
	SIRPG	LPXN	IL2RG	CCL5	LCK	TRAF3IP3	CD86	MAL	LILRB1	DOK2	CD6
	PAG1	LAX1	PLEK	PIK3CD	SLAMF1	XCL1	GPR171	XCL2	TBX21	CD2	CD53
	KLHL6	SLAMF6	CD40	SIT1	TNFRSF4	CD79A	CD247	LCP2	CD3D	CD27	SH2D1A
	FYB	ARHGAP30	ACAP1	CST7	CD3G	IL2RB	CD3E	FCRL3	CORO1A	ITK	TCL1A
	CYBB	CSF2RB	IKZF1	NCF4	DOCK2	CCR2	PTPRC	PLAC8	NCKAP1L	IL7R
	CD28	STAT4	CD8A	LY9	CD48	HCST	PTPRCAP	SASH3	ARHGAP25	LAT	TRAT1
	IL10RA	PAX5	CCR7	DOCK11	PARVG	SPNS1	CD52	HCLS1	ARHGAP9	GIMAP6	PRKCB
	MS4A1	GPR18	TBC1D10C	GVINP1	P2RY8	EVI2B	VAMP5	KLRK1	SELL	MPEG1	MS4A6A
	ARHGAP15	MFNG	GZMK	SELPLG	TARP	GIMAP7	FAM65B	INPP5D	ITGA4	MZB1	GPSM3
	STK10	CLEC2D	IL16	NLRC3	GIMAP5	GIMAP4	IFFO1	CFH	PVRIG	CFHR1
Treg	IL12RB2	TMPRSS6	CTSC	LAPTM4B	TFRC	RNF145	NETO2	ADAT2	CHST2	CTLA4	NFE2L3
	LIMA1	IL1R2	ICOS	HSDL2	HTATIP2	FKBP1A	TIGIT	CCR8	LTA	SLC35F2	IL21R
	AHCYL1	SOCS2	ETV7	BCL2L1	RRAGB	ACSL4	CHRNA6	BATF	LAX1	ADPRH	TNFRSF4
	ANKRD10	CD274	CASP1	LY75	NPTN	SSTR3	GRSF1	CSF2RB	TMEM184C	NDFIP2	ZBTB38
	ERI1	TRAF3	NAB1	HS3ST3B1	LAYN	JAK1	VDR	LEPROT	GCNT1	PTPRJ	IKZF2
	CSF1	ENTPD1	TNFRSF18	METTL7A	KSR1	SSH1	CADM1	IL1R1	ACP5	CHST7	THADA
	CD177	NFAT5	ZNF282	MAGEH1
Type_I_IFN_Reponse	DDX4	IFIT1	IFIT2	IFIT3	IRF7	ISG20	MX1	MX2	RSAD2	TNFSF10
Type_II_IFN_Reponse	GPR146	SELP	AHR

## Sheet: Table S2
Clinical information	n	Percent(%)		Clinical information	n	Percent(%)
Age at surgery (years)				pN
Median(range)	53(25-84)			N<1	145	59.2
≤50	107	56.3		N≥1	99	40.4
>50	138	43.7		NA	1	0.4
Menopause				Menopause
TRUE	151	61.6		0	220	89.8
FALSE	91	37.1		1	25	10.2
NA	3	1.2		Stage
Ki67				I	55	22.4
≤20	36	14.7		II	146	59.6
>20	199	81.2		III	18	7.3
NA	10	4.1		IV	25	10.2
Basal				NA	1	0.4
TRUE	117	77.2		Chemotherapy
FALSE	67	27.3		TRUE	232	94.7
NA	1	0.4		FALSE	8	3.3
Tumor size				NA	5	2
Median(range)	2.5(0.5-12)			Radiotherapy
≤2	87	35.5		TRUE	77	31.4
>2	158	64.5		FALSE	168	68.6
Posituve Lymp node				Lung metastasis
0	149	60.8		TRUE	11	4.5
≥1, ≤3	67	27.4		FALSE	234	95.5
>3	28	11.4		Bone metastasis
NA	1	0.4		TRUE	15	6.1
Grade				FALSE	130	93.9
≤2	34	13.9		Brain metastasis
>2	190	77.5		TRUE	4	1.6
NA	21	8.6		FALSE	241	98.4
Perineural invasion				Live metastasis
TRUE	232	94.7		TRUE	9	3.7
FALSE	8	3.3		FALSE	236	96.3
NA	5	2		Contralateralsupraclavicular LN metastasis
pT				TRUE	2	0.8
T<2	87	35.5		FALSE	243	99.2
T≥2	158	64.5		Internal mammary LN metastasis
				TRUE	1	0.4
				FALSE	244	99.6

## Sheet: Table S3
uni_cox_sig_genes	coef	Harzard_Ratio	HR.95L	HR.95H	p_value	Wald_pvalue	likelihood_pvalue
CSN1S1	0.26971	1.30959	1.02518	1.67289	0.030848	0.030848	0.0672014
GRIK5	0.561834	1.75389	1.15512	2.66302	0.00837078	0.00837078	0.016602
NPTX1	0.608085	1.83691	1.07209	3.14734	0.0268746	0.0268746	0.0325539
INMT_MINDY4	1.31739	3.73368	1.24014	11.241	0.0191454	0.0191454	0.0291796
RADIL	0.366637	1.44287	1.04945	1.98378	0.0240008	0.0240008	0.0325174
ISLR2	0.506818	1.66	1.03447	2.66377	0.0356918	0.0356918	0.0544875
NR0B1	-2.1447	0.117103	0.0170642	0.803616	0.0290767	0.0290767	0.00460734
CRIM1	0.503885	1.65514	1.12649	2.43188	0.0102683	0.0102683	0.013189
ISM1	0.320057	1.37721	1.01503	1.86861	0.0398036	0.0398036	0.0399996
SSC5D	0.43367	1.54291	1.13366	2.0999	0.00582067	0.00582067	0.00728325
RASIP1	0.472754	1.60441	1.09432	2.35226	0.01545	0.01545	0.01989
ZNF703	0.405071	1.49941	1.1106	2.02433	0.00817052	0.00817052	0.0101497
MMP27	0.693948	2.0016	1.39962	2.8625	0.000143614	0.000143614	0.00162091
PLAAT5	0.282391	1.3263	1.06343	1.65414	0.0122217	0.0122217	0.0160564
SKOR1	0.956159	2.60169	1.08335	6.24802	0.032431	0.032431	0.0337928
KLHL10	-1.04004	0.353441	0.140335	0.89016	0.0273241	0.0273241	0.0239357
IQSEC3	0.454165	1.57486	1.02197	2.42687	0.0395478	0.0395478	0.0470846
SYNPO2L	0.424182	1.52834	1.00426	2.32592	0.0477267	0.0477267	0.0680859
CALML3	0.343915	1.41046	1.06654	1.86528	0.0158788	0.0158788	0.0318974
PRRT2	0.522536	1.6863	1.01792	2.79354	0.042465	0.042465	0.0504699
ADAM3B	0.863323	2.37103	1.35341	4.15379	0.002546	0.002546	0.00610014
PLAAT3	0.316761	1.37267	1.04474	1.80354	0.0229527	0.0229527	0.0255826
ZSCAN18	-0.321399	0.725134	0.526834	0.998074	0.0486335	0.0486335	0.0718302
IGFBP7_AS1	0.57193	1.77168	1.06999	2.93354	0.0262226	0.0262226	0.0454191
SYT2	0.557615	1.7465	1.13939	2.67711	0.0105043	0.0105043	0.0129233
PPP1R12B	0.746195	2.10896	1.27024	3.50148	0.00391796	0.00391796	0.00518792
RPH3AL	0.452546	1.57231	1.04811	2.35868	0.0287379	0.0287379	0.0293261
SOX7	0.688028	1.98979	1.28725	3.07576	0.00195951	0.00195951	0.00500668
FER1L5	0.609189	1.83894	1.19478	2.83039	0.005626	0.005626	0.0100989
MST1L	0.514462	1.67274	1.11065	2.5193	0.0138082	0.0138082	0.020573
CLCNKA	0.423579	1.52742	1.01904	2.28941	0.0402369	0.0402369	0.0562983
RHEBL1	-0.727359	0.483183	0.236893	0.985535	0.0454971	0.0454971	0.0487635
FREM2	-0.212187	0.808813	0.657605	0.994789	0.0444907	0.0444907	0.0335339
SNORD116_15	-0.397206	0.672196	0.457767	0.987068	0.0427269	0.0427269	0.0343104
USP26	0.393927	1.48279	1.05386	2.08631	0.0237553	0.0237553	0.0559241
RNY3	-0.474995	0.621888	0.40134	0.963634	0.0335243	0.0335243	0.0238954
LYPD2	0.833828	2.30211	1.25952	4.20774	0.00673239	0.00673239	0.013701
SOHLH1	0.616722	1.85284	1.22167	2.81011	0.00370591	0.00370591	0.0217617
RPL39L	-0.416195	0.659551	0.461192	0.943226	0.0225967	0.0225967	0.0261429
GALNT14	-0.341709	0.710555	0.532529	0.948097	0.0202239	0.0202239	0.0155117
HIST1H2BK	-0.403605	0.667908	0.450768	0.989647	0.044237	0.044237	0.0548672
FOXD1	-1.43451	0.238231	0.0587853	0.965446	0.0445142	0.0445142	0.0180876
MYO18B	0.307837	1.36048	1.09284	1.69366	0.00588142	0.00588142	0.0127463
SNORA2C	-0.313691	0.730745	0.541433	0.986249	0.0403187	0.0403187	0.0405644
PSCA	0.267294	1.30642	1.02026	1.67285	0.0340902	0.0340902	0.0556171
SNCB	0.867105	2.38001	1.13271	5.0008	0.0220851	0.0220851	0.0456935
DCSTAMP	-0.615395	0.540427	0.307525	0.949716	0.0324101	0.0324101	0.0222583
ERN2	0.495965	1.64208	1.08133	2.49362	0.0199752	0.0199752	0.0395782
SNORA84	-0.405425	0.666693	0.464699	0.95649	0.027699	0.027699	0.0310685
TREML3P	0.897603	2.45371	1.0878	5.53477	0.030562	0.030562	0.0454023
SCARNA23	-0.568883	0.566158	0.336276	0.953189	0.0323273	0.0323273	0.0290962
MAGEA10_MAGEA5	1.09689	2.99484	1.14737	7.81711	0.0250395	0.0250395	0.0371506
SCGB3A2	0.300579	1.35064	1.0208	1.78706	0.0353738	0.0353738	0.0475672
IFNL1	0.866225	2.37792	1.07636	5.25334	0.0321996	0.0321996	0.040364
SLPI	0.188465	1.20739	1.03598	1.40718	0.0158483	0.0158483	0.0173614
TLX1NB	-1.44073	0.236754	0.0702981	0.797357	0.0200463	0.0200463	0.00516701
IFNL3	0.823828	2.27921	1.07329	4.84007	0.0320305	0.0320305	0.0449088
IL1A	-0.529453	0.588927	0.361958	0.95822	0.0330228	0.0330228	0.028244
TYRP1	0.340497	1.40565	1.00068	1.97449	0.0495421	0.0495421	0.0729877
SH3GL2	-0.628393	0.533448	0.289098	0.984328	0.0443779	0.0443779	0.0245483
IL37	-0.994184	0.370025	0.147867	0.92596	0.0336423	0.0336423	0.0246854
SLURP1	0.277471	1.31979	1.03921	1.67612	0.0228847	0.0228847	0.0473473
SPDYC	0.388757	1.47515	1.13709	1.91371	0.00341867	0.00341867	0.0088235
CCDC166	0.705658	2.02518	1.24939	3.28269	0.00419048	0.00419048	0.0087884
TMEM151A	0.693188	2.00008	1.15225	3.47176	0.0137541	0.0137541	0.0264256
NT5DC4	-0.793773	0.452136	0.256431	0.797199	0.00608309	0.00608309	0.00370752
WT1	-0.42552	0.65343	0.450109	0.948594	0.0252563	0.0252563	0.0187187
TDO2	-0.38615	0.679669	0.51514	0.896745	0.00632123	0.00632123	0.00333985
