# Supplementary material for: Construction of a microenvironment immune gene model for predicting the prognosis of endometrial cancer
Source: BMC Cancer. 2021 Nov 11;21:1203. doi: 10.1186/s12885-021-08935-w (PMC8588713; doi:10.1186/s12885-021-08935-w)
Supplement: Supplementary file 2 — Additional file 2. [file 12885_2021_8935_MOESM2_ESM.xlsx]

## Sheet: Sheet1
Table S2. Univariate and multivariate Cox regression analysis in each group with OS of EC patients.
Variables	Univariate analysis			Multivariate analysis
	HR	95%CI	P-value	HR	95% CI	P-value
TCGA training group
Age (≤ 60 vs. > 60)	1.64418	0.95–2.85	0.0762967	1.21985	0.67–2.20	0.510539
Stage (stage I–IV)	3.72392	2.25–6.15	2.9524e-07	2.99841	1.73–5.20	9.48586e-05
Grade (G1 & G2 vs. G3 & G4)	2.95183	1.57–5.55	0.000765981	1.65914	0.82–3.36	0.159936
Tumor invasion percent (≤ 40 vs. > 40)	2.74445	1.49–5.07	0.00125436	1.69218	0.91–3.14	0.0957142
Histological subtypes (type I vs. type II)	2.57863	1.55-4.28	0.00025267	1.16602	0.64–2.12	0.613829
Risk score (high/low)	3.74597	2.14–6.56	3.80997e-06	3.34414	1.86–6.00	5.27009e-05
TCGA validation group
Age (≤ 60 vs. > 60)	2.43	0.92–6.44	0.074782	1.86469	0.67–5.18	0.23162
Stage (stage I–IV)	4.95748	2.24–10.96	7.62348e-05	3.14993	1.22–8.10	0.0173217
Grade (G1 & G2 vs. G3 & G4)	8.58909	2.02–36.46	0.00355021	4.13098	0.83–20.48	0.0824526
Tumor invasion percent (≤ 40 vs. > 40)	2.74945	1.14–6.66	0.0249367	1.52177	0.61–3.82	0.370872
Histological subtypes (type I vs. type II)	3.92053	1.77–8.68	0.000753242	1.21482	0.47–3.14	0.688184
Risk score (high/low)	2.41993	1.05–5.59	0.0383812	1.02926	0.41–2.57	0.950843
TCGA entire group
Age (≤ 60 vs. > 60)	1.83591	1.14–2.96	0.012484	1.43052	0.86–2.38	0.168688
Stage (stage I–IV)	4.12805	2.70–6.31	5.70007e-11	2.99136	1.88–4.75	3.36667e-06
Grade (G1 & G2 vs. G3 & G4)	3.75479	2.12–6.65	5.75348e-06	1.97828	1.04–3.76	0.0376131
Tumor invasion percent (≤ 40 vs. > 40)	2.67619	1.62–4.42	0.000118326	1.60926	0.97–2.67	0.0656922
Histological subtypes (type I vs. type II)	2.96549	1.95–4.52	4.16709e-07	1.17219	0.71–1.92	0.529913
Risk score (high/low)	3.35475	2.11–5.34	3.38955e-07	2.46518	1.52–4.00	0.00025531
Bold values indicate P < 0.05. The clinical variables in the table are the pre-selected factors of the nomogram model.
