# Supplementary material for: Construction of a microenvironment immune gene model for predicting the prognosis of endometrial cancer
Source: BMC Cancer. 2021 Nov 11;21:1203. doi: 10.1186/s12885-021-08935-w (PMC8588713; doi:10.1186/s12885-021-08935-w)
Supplement: Supplementary file 3 — Additional file 3. [file 12885_2021_8935_MOESM3_ESM.xlsx]

## Sheet: Sheet1
Table S3. Gene sets enrichment of low riskcore group in EC cohort.
GS DETAILS	SIZE	ES	NES	NOM P-val	FDR q-val
GO_T_CELL_ACTIVATION	242	0.585194	1.96111	0.00974659	0.0750875
GO_T_CELL_PROLIFERATION	108	0.624748	1.95241	0.011976	0.0636492
GO_ACTIVATION_OF_IMMUNE_RESPONSE	341	0.564093	1.91778	0.00978474	0.0576653
GO_ALPHA_BETA_T_CELL_ACTIVATION	73	0.661678	1.96934	0.00202429	0.112199
